# Supplementary material for: In Situ Synthetic ZIF-8/Carbon Aerogel Composites as Solid-Phase Microextraction Coating for the Detection of Phthalic Acid Esters in Water Samples
Source: Gels. 2022 Sep 25;8(10):610. doi: 10.3390/gels8100610 (PMC9602289; doi:10.3390/gels8100610)
Supplement: Supplementary file 1 [file gels-08-00610-s001.zip]

Archive with 1 entries (1 files):
- gels-1902256-supplementary.pdf
